# Supplementary material for: A Mechanistic Site-Of-Action Model: A Tool for Informing Right Target, Right Compound, And Right Dose for Therapeutic Antagonistic Antibody Programs
Source: Front Bioinform. 2021 Sep 3;1:731340. doi: 10.3389/fbinf.2021.731340 (PMC9581070; doi:10.3389/fbinf.2021.731340)
Supplement: Supplementary file 1 [file DataSheet1.ZIP]

Archive with 1 entries (1 files):
- IL33_SoA_example.sbproj
